# Supplementary material for: Transthoracic ultrasound localization microscopy of myocardial vasculature in patients
Source: Nat Biomed Eng. 2024 May 6;8(6):689–700. doi: 10.1038/s41551-024-01206-6 (PMC11250254; doi:10.1038/s41551-024-01206-6)
Supplement: Supplementary file 10 — Source data and statistics. [file 41551_2024_1206_MOESM10_ESM.xlsx]

## Sheet: Source Data for bars in Fig.6
Fig.6.g
	bar1: 283.5	bar2: 472.5	bar3: 661.5
	4.13525	69.6879	26.3493
	24.8115	71.6022	69.167
	21.5033	65.0701	66.9712
	43.3262	61.9606	57.0184
	50.0352	34.4274	39.1387
	5.10563	32.6092	53.1607
	39.8789	21.8286	56.3424
	64.1007	11.7581	3.44953
	17.4138	78.6703	3.80649
	26.2288	79.2291	8.8818
	38.3343	73.1223	22.7383
	9.07918	65.1444	33.2123
	10.1506	59.4264	7.86269
		58.5704
		89.5418
		107.256
		104.104
		56.6444
		8.09206
	p=0.0017
		p=0.0081
mean	27.2387	60.4603	34.4691
std	18.7126	28.0065	24.3046
Fig.6.h
	bar1: 300	bar2: 500	bar3: 700
	2.06661	66.6182	21.5885
	14.4663	65.3297	50.373
	24.2827	44.9372	7.19615
	35.5698	75.2163	11.2856
	25.7941	104.588	33.448
	14.2686	116.809	53.5674
	27.0751	68.1167	39.4281
	51.0261	31.5083	18.0829
	7.28944	21.6055	4.41429
	24.7994	17.7919	22.0714
	57.8652	6.43361	22.0714
	8.26646	31.1538	5.26885
	8.16901	72.6922
	40.845	31.1538
		41.8776
		102.807
		49.6082
		77.3841
		86.9483
		12.4212
	p=0.0039
		p=0.0068
mean	24.4131	56.25	24.0663
std	16.984	32.3254	16.8516
